# Supplementary material for: Applicability of Selected 3D Printing Materials in Electrochemistry
Source: Biosensors (Basel). 2022 May 7;12(5):308. doi: 10.3390/bios12050308 (PMC9138249; doi:10.3390/bios12050308)
Supplement: Supplementary file 1 [file biosensors-12-00308-s001.zip]

Archive with 1 entries (1 files):
- biosensors-1700537-supplementary.pdf
